# Supplementary material for: The circadian rhythm of bladder clock genes in the spontaneously hypersensitive rat
Source: PLoS One. 2019 Jul 25;14(7):e0220381. doi: 10.1371/journal.pone.0220381 (PMC6658119; doi:10.1371/journal.pone.0220381)
Supplement: S1 Table — Body and bladder weight in 18-week-old Wistar rats (control) and spontaneously hypertensive rats (SHR). Data are mean ± SEM. * Significantly different from the control group (p<0.01). (XLSX) [file pone.0220381.s001.xlsx]

## Sheet: S1_Table
S1 Table. Results of body and bladder weight.
	Body Weight (g)	Bladder Weight (mg)
Control	437 ± 3	167.0 ± 12.5
SHR	325 ± 2*	90.0 ± 1.9*
Body and bladder weight in 18-week-old Wistar rats (control) and spontaneously hypertensive rats (SHR).
Data are mean ± SEM.
* Significantly different from the control group (p<0.01).
