# Supplementary material for: The circadian rhythm of bladder clock genes in the spontaneously hypersensitive rat
Source: PLoS One. 2019 Jul 25;14(7):e0220381. doi: 10.1371/journal.pone.0220381 (PMC6658119; doi:10.1371/journal.pone.0220381)
Supplement: S2 Table — Voiding frequency, voided volume and uine volume per void in the rest and active phase in 18-week-old Wistar rats (control) and spontaneously hypertensive rats (SHR) under 12-h light/12-h dark cycle. Data are mean ± SEM. * Significantly different from the control group (p<0.01). † Significantly different from rest phase (p<0.05). ‡ Significantly different from rest phase (p<0.01). (XLSX) [file pone.0220381.s002.xlsx]

## Sheet: S2_Table
S2 Table. Results of voiding behaviors.
	Control		SHR
	Rest Phase	Active Phase	Rest Phase	Active Phase
Voiding Frewuency (times)	3.3 ± 0.2	6.2 ± 0.4‡	6.3 ± 0.3*	8.4 ± 0.5*‡
Voided Volume (ml)	9.1 ± 0.5	15.1 ± 0.7‡	7.7 ± 0.4	10.6 ± 0.7*‡
Urine Volume Per Void (ml)	2.76 ± 0.17	2.33 ± 0.08†	1.20 ± 0.02*	1.28 ± 0.03*
Voiding frequency, voided volume and urine volume per void in the rest and active phase in 18-week-old Wistar rats (control) and spontaneously hypertensive rats (SHR) under 12-h light/12-h dark cycle.
Data are mean ± SEM.
* Significantly different from the control group (p<0.01).
† Significantly different from rest phase (p<0.05).
‡ Significantly different from rest phase (p<0.01).
