# Supplementary material for: The circadian rhythm of bladder clock genes in the spontaneously hypersensitive rat
Source: PLoS One. 2019 Jul 25;14(7):e0220381. doi: 10.1371/journal.pone.0220381 (PMC6658119; doi:10.1371/journal.pone.0220381)
Supplement: S3 Table — Per2, Bmal1, Rev-erbα, Cry2, and Clock mRNA expression rhythms in the bladder in control and SHR under 12-h light/12-h dark cycle. Data are mean ± SEM. * Significantly different from the control group (p<0.01). † Significantly different from the control group (p<0.05). ‡ Significantly different from the peak (p<0.05). ZT: zeitgeber time; Per2: period 2; Bmal1: brain and muscle aryl hydrocarbon receptor nuclear translocator-like protein 1; Rev-erbα: nuclear receptor subfamily 1, group D, member 1; Cry2: cryptochrome 2; Clock: circadian locomotor output cycles kaput. (XLSX) [file pone.0220381.s003.xlsx]

## Sheet: S3_Table
S3 Table. Results of clock gene mRNA expression in bladders from Wistar rats (control) and spontaneously hypertensive rats (SHR) bladder.
Per2	ZT	3	7	11	15	19	23
	Control	0.41 ± 0.01‡	0.72 ± 0.11	0.91 ± 0.01	1.10 ± 0.06	0.72 ± 0.17	0.53 ± 0.02
	SHR	1.14 ± 0.03*‡	1.57 ± 0.01*‡	2.05 ± 0.03*	2.25 ± 0.01*	1.72 ± 0.06*‡	1.45 ± 0.05*‡
Bmal1	ZT	3	7	11	15	19	23
	Control	1.06 ± 0.01	0.59 ± 0.34	0.45 ± 0.05‡	0.64 ± 0.03	0.64 ± 0.19	1.15 ± 0.03
	SHR	1.3 ± 0.09	0.88 ± 0.01‡	0.87 ± 0.02‡	1.06 ± 0.04†‡	1.31 ± 0.05	1.64 ± 0.05†
Rev-erbα	ZT	3	7	11	15	19	23
	Control	1.28 ± 0.03‡	1.44 ± 0.12	1.30 ± 0.04‡	1.12 ± 0.08‡	0.39 ± 0.18‡	0.43 ± 0.07‡
	SHR	1.90 ± 0.02*‡	2.23 ± 0.01*	1.97 ± 0.01*‡	1.54 ± 0.04*‡	1.12 ± 0.03*‡	1.34 ± 0.03*‡
Cry2	ZT	3	7	11	15	19	23
	Control	0.70 ± 0.20	0.73 ± 0.02	0.72 ± 0.01	0.80 ± 0.17	0.49 ± 0.02	0.56 ± 0.03
	SHR	1.13 ± 0.01‡	1.26 ± 0.01	1.35 ± 0.06*	1.28 ± 0.03*	1.24 ± 0.02*	1.19 ± 0.03*
Clock	ZT	3	7	11	15	19	23
	Control	0.79 ± 0.02	0.68 ± 0.23	0.66 ± 0.01	0.73 ± 0.06	0.52 ± 0.21	0.67 ± 0.04
	SHR	1.22 ± 0.06†	1.21 ± 0.01	1.28 ± 0.01*	1.29 ± 0.04*	1.28 ± 0.01†	1.37 ± 0.04*
Per2, Bmal1, Rev-erbα, Cry2, and Clock mRNA expression rhythms in the bladder in control and SHR under 12-h light/12-h dark cycle.
Data are mean ± SEM.
* Significantly different from the control group (p<0.01).
† Significantly different from the control group (p<0.05).
‡ Significantly different from the peak (p<0.05).																	±
ZT: zeitgeber time; Per2: period 2; Bmal1: brain and muscle aryl hydrocarbon receptor nuclear translocator-like protein 1; Rev-erbα: nuclear receptor subfamily 1, group D, member 1; Cry2: cryptochrome 2; Clock: circadian locomotor output cycles kaput.
