# Supplementary material for: The circadian rhythm of bladder clock genes in the spontaneously hypersensitive rat
Source: PLoS One. 2019 Jul 25;14(7):e0220381. doi: 10.1371/journal.pone.0220381 (PMC6658119; doi:10.1371/journal.pone.0220381)
Supplement: S4 Table — TRPV1, TRPV4, VNUT and Piezo1 mRNA expression rhythms in the bladder in control and SHR under 12-h light/12-h dark cycle. Data are mean ± SEM. * Significantly different from the control group (p<0.05). † Significantly different from the peak (p<0.05). ZT: zeitgeber time; TRPV1: transient receptor potential vanilloid channel 1; TRPV4: transient receptor potential vanilloid channel 4; VNUT: vesicular nucleotide transporter. (XLSX) [file pone.0220381.s004.xlsx]

## Sheet: S4_Table
S4 Table. Results of TRPV1, TRPV4, VNUT and Piezo1 mRNA expression in bladders from Wistar rats (control) and spontaneously hypertensive rats (SHR) bladder.
TRPV1	ZT	3	7	11	15	19	23
	Control	1.02 ± 0.02	1.00 ± 0.28	1.20 ± 0.01	1.27 ± 0.11	0.94 ± 0.16	0.97 ± 0.04
	SHR	1.23 ± 0.01†	1.17 ± 0.10†	1.30 ± 0.01	1.46 ± 0.01	1.30 ± 0.01*	1.28 ± 0.02
TRPV4	ZT	3	7	11	15	19	23
	Control	0.98 ± 0.05	0.76 ± 0.24	1.02 ± 0.04	1.02 ± 0.08	0.66 ± 0.16	0.80 ± 0.03
	SHR	1.06 ± 0.01	1.04 ± 0.08	1.11 ± 0.03	1.14 ± 0.12	1.04 ± 0.06*	1.08 ± 0.04
VNUT	ZT	3	7	11	15	19	23
	Control	1.07 ± 0.02	1.06 ± 0.23	1.35 ± 0.03	1.12 ± 0.15	0.72 ± 0.19	1.01 ± 0.06
	SHR	1.14 ± 0.02†	1.23 ± 0.02	1.29 ± 0.01	1.19 ± 0.01	1.20 ± 0.04*	1.17 ± 0.0.1
Piezo1	ZT	3	7	11	15	19	23
	Control	0.94 ± 0.04	0.81 ± 0.25	1.17 ± 0.02	0.98 ± 0.10	0.64 ± 0.17	0.85 ± 0.01
	SHR	1.01 ± 0.02	0.97 ± 0.10	1.06 ± 0.04	1.06 ± 0.02	1.08 ± 0.02*	1.08 ± 0.08
TRPV1, TRPV4, VNUT and Piezo1 mRNA expression rhythms in the bladder in control and SHR under 12-h light/12-h dark cycle.
Data are mean ± SEM.
* Significantly different from the control group (p<0.05).
† Significantly different from the peak (p<0.05).
ZT: zeitgeber time; TRPV1: transient receptor potential vanilloid channel 1; TRPV4: transient receptor potential vanilloid channel 4; VNUT: vesicular nucleotide transporter.
